# Supplementary material for: Bacterial Communities of House Flies from Dairy Farms Highlight Their Role as Reservoirs, Disseminators, and Sentinels of Microbial Threats to Human and Animal Health
Source: Insects. 2024 Sep 22;15(9):730. doi: 10.3390/insects15090730 (PMC11432648; doi:10.3390/insects15090730)
Supplement: Supplementary file 1 [file insects-15-00730-s001.zip]

Archive with 1 entries (1 files):
- insects-3181988-supplementary.pdf
